# Supplementary material for: Genomic pathway analysis reveals that EZH2 and HDAC4 represent mutually exclusive epigenetic pathways across human cancers
Source: BMC Med Genomics. 2013 Sep 30;6:35. doi: 10.1186/1755-8794-6-35 (PMC3850967; doi:10.1186/1755-8794-6-35)
Supplement: Additional file 3: Table 1 — Description of all publically available datasets used. [file 1755-8794-6-35-S3.xls]

## Sheet: Breast Cancer datasets
GEO GSE	Basal-like	Her2+	Luminal A	Luminal B	Normal-like	Total
GSE2034	66	36	86	85	13	286
GSE2603	30	13	22	25	9	99
GSE3494	16	16	38	27	23	120
GSE1456	28	12	41	49	29	159
GSE5460	38	20	39	27	3	127
GSE6532	45	35	111	148	73	412
GSE7390	42	14	41	49	12	158
MDA	28	24	31	30	13	126
GSE7904	20	8	8	11	3	50
GSE12276	60	35	50	49	10	204
GSE14020	19	12	13	12	6	62
Total	392	225	480	512	194	1803

## Sheet: All cancer datasets
GEO GSE	Cancer Type	Number of Samples
CAarray00182	NSCLC and normal lung	463
GS2603	Breast	99
GSE10245	NSCLC	58
GSE10961	Colon	18
GSE12276	Breast and normal breast	204
GSE12667	NSCLC	75
GSE12763	Breast	30
GSE13041	GBM	168
GSE13597	HNSCC and normal mucosa	28
GSE13911	Stomach and normal stomach	69
GSE14020	Breast	65
GSE1456	Breast	159
GSE14764	Ovary	80
GSE15464	Stomach	31
GSE17475	NSCLC	28
GSE19188	NSCLC and normal lung	108
GSE2034	Breast	286
GSE2138	Colon	20
GSE2280	HNSCC	27
GSE2443	Prostate	20
GSE2549	Mesothelioma and normal	45
GSE3325	Prostate	19
GSE3494	Breast	251
GSE4045	Colon	37
GSE4271	Glioma	100
GSE4290	Glioma	180
GSE4412	Glioma	85
GSE4573	NSCLC	130
GSE5364	Mixed	341
GSE5460	Breast	127
GSE6532	Breast	414
GSE7208	Colon	59
GSE7390	Breast	198
GSE7553	Skin and normal skin	87
GSE781	Renal cell and normal kidney	17
GSE7904	Breast and normal breast	50
GSE9574	Normal and adjacent breast	29
GSE9971	NSCLC	26
MDA	Breast	127
TCGA	GBM and normal brain	359
TCGA	Ovary and normal Ovary	367

## Sheet: Datasets with normals or precan
GEO GSE	Tissue Type	Cancers	Normal	Precancer or benign tumor	Cell lines	Total
GSE15824	Brain	23	4	0	10	37
GSE20347	Esophageal	14	16	0	0	30
GSE23036	Head and Neck	61	5	0	0	66
GSE27155	Thyroid	78	4	17	0	99
GSE27678		20	13	29	2	64
GSE30522	Prostate and bladder	7	9	0	1	17
GSE30563	Brain	2	3	1	0	6
Total		205	54	47	13	319
