# Supplementary material for: Genomic pathway analysis reveals that EZH2 and HDAC4 represent mutually exclusive epigenetic pathways across human cancers
Source: BMC Med Genomics. 2013 Sep 30;6:35. doi: 10.1186/1755-8794-6-35 (PMC3850967; doi:10.1186/1755-8794-6-35)
Supplement: Additional file 5: Figure S2 — Gene lists for the five epigenetic pathway signatures. [file 1755-8794-6-35-S5.xlsx]

## Sheet: DNMT2
probe	Ratio	Gene Title	Gene Symbol
215788_at	4.17962	chromosome 1 open reading frame 222	C1orf222
202150_s_at	1.76601	neural precursor cell expressed, developmentally down-regulated 9	NEDD9
34408_at	1.66368	reticulon 2	RTN2
209457_at	1.62186	dual specificity phosphatase 5	DUSP5
219610_at	1.59747	Rho-guanine nucleotide exchange factor	RGNEF
209291_at	1.59656	inhibitor of DNA binding 4, dominant negative helix-loop-helix protein	ID4
209185_s_at	1.59459	insulin receptor substrate 2	IRS2
209184_s_at	1.56361	insulin receptor substrate 2	IRS2
202241_at	1.5387	tribbles homolog 1 (Drosophila)	TRIB1
219296_at	1.50274	zinc finger, DHHC-type containing 13	ZDHHC13
201957_at	1.48804	protein phosphatase 1, regulatory (inhibitor) subunit 12B	PPP1R12B
212445_s_at	1.46779	neural precursor cell expressed, developmentally down-regulated 4-like	NEDD4L
202149_at	1.45157	neural precursor cell expressed, developmentally down-regulated 9	NEDD9
208868_s_at	1.44308	GABA(A) receptor-associated protein like 1	GABARAPL1
218559_s_at	1.38827	v-maf musculoaponeurotic fibrosarcoma oncogene homolog B (avian)	MAFB
209939_x_at	1.37817	CASP8 and FADD-like apoptosis regulator	CFLAR
209033_s_at	1.37272	dual-specificity tyrosine-(Y)-phosphorylation regulated kinase 1A	DYRK1A
203725_at	1.37249	growth arrest and DNA-damage-inducible, alpha	GADD45A
204224_s_at	1.3711	GTP cyclohydrolase 1	GCH1
202644_s_at	1.36064	tumor necrosis factor, alpha-induced protein 3	TNFAIP3
218499_at	1.34808	serine/threonine protein kinase MST4	RP6-213H19.1
212845_at	1.2971	sterile alpha motif domain containing 4A	SAMD4A
209102_s_at	1.27496	HMG-box transcription factor 1	HBP1
211569_s_at	1.25006	hydroxyacyl-Coenzyme A dehydrogenase	HADH
219633_at	1.24585	tocopherol (alpha) transfer protein-like	TTPAL
217783_s_at	1.23231	yippee-like 5 (Drosophila)	YPEL5
209288_s_at	1.20288	CDC42 effector protein (Rho GTPase binding) 3	CDC42EP3
202238_s_at	1.17584	nicotinamide N-methyltransferase	NNMT
217986_s_at	0.833591	bromodomain adjacent to zinc finger domain, 1A	BAZ1A
200807_s_at	0.799675	heat shock 60kDa protein 1 (chaperonin)	HSPD1
202655_at	0.779956	arginine-rich, mutated in early stage tumors	ARMET
200880_at	0.779053	DnaJ (Hsp40) homolog, subfamily A, member 1	DNAJA1
200887_s_at	0.771867	signal transducer and activator of transcription 1, 91kDa	STAT1
209301_at	0.770367	carbonic anhydrase II	CA2
200881_s_at	0.769241	DnaJ (Hsp40) homolog, subfamily A, member 1	DNAJA1
206976_s_at	0.76403	heat shock 105kDa/110kDa protein 1	HSPH1
218806_s_at	0.760139	vav 3 guanine nucleotide exchange factor	VAV3
208687_x_at	0.752701	heat shock 70kDa protein 8	HSPA8
218346_s_at	0.737404	sestrin 1	SESN1
218807_at	0.735833	vav 3 guanine nucleotide exchange factor	VAV3
202589_at	0.722936	thymidylate synthetase	TYMS
200799_at	0.676616	heat shock 70kDa protein 1A	HSPA1A
201641_at	0.631513	bone marrow stromal cell antigen 2	BST2
201601_x_at	0.520484	interferon induced transmembrane protein 1 (9-27)	IFITM1
205552_s_at	0.511301	2',5'-oligoadenylate synthetase 1, 40/46kDa	OAS1
205483_s_at	0.47381	ISG15 ubiquitin-like modifier	ISG15
214022_s_at	0.445395	interferon induced transmembrane protein 1 (9-27)	IFITM1
202086_at	0.391434	myxovirus (influenza virus) resistance 1, interferon-inducible protein p78 (mouse)	MX1
213418_at	0.232546	heat shock 70kDa protein 6 (HSP70B')	HSPA6
204829_s_at	0.195681	folate receptor 2 (fetal)	FOLR2

## Sheet: EZH2
Feature	Ratio	Gene Title	Gene Symbol
218707_at	2.211	zinc finger protein 444	ZNF444
215788_at	2.90217	chromosome 1 open reading frame 222	C1orf222
208128_x_at	1.86632	kinesin family member 25	KIF25
204815_s_at	1.78116	DEAH (Asp-Glu-Ala-His) box polypeptide 34	DHX34
213013_at	2.00194	mitogen-activated protein kinase 8 interacting protein 1 pseudogene /// mitogen-activated protein kinase 8 interacting protein 1	LOC644172 /// MAPK8IP1
216052_x_at	1.92501	artemin	ARTN
214847_s_at	2.35311	G-protein signaling modulator 3 (AGS3-like, C. elegans)	GPSM3
209980_s_at	1.81119	serine hydroxymethyltransferase 1 (soluble)	SHMT1
41397_at	1.87395	zinc finger protein 821	ZNF821
203289_s_at	1.54923	chromosome 16 open reading frame 35	C16orf35
219203_at	1.58374	family with sequence similarity 158, member A	FAM158A
206654_s_at	1.65555	polymerase (RNA) III (DNA directed) polypeptide G (32kD)	POLR3G
213943_at	1.61641	twist homolog 1 (Drosophila)	TWIST1
222358_x_at	1.70368	---	---
214512_s_at	1.58227	SUB1 homolog (S. cerevisiae)	SUB1
202448_s_at	1.40488	zer-1 homolog (C. elegans)	ZER1
217140_s_at	1.47344	similar to Voltage-dependent anion-selective channel protein 1 (VDAC-1) (hVDAC1) (Outer mitochondrial membrane protein porin 1) (Plasmalemmal porin) (Porin 31HL) (Porin 31HM) /// voltage-dependent anion channel 1	LOC100133724 /// VDAC1
208893_s_at	1.5027	dual specificity phosphatase 6	DUSP6
38964_r_at	1.50201	Wiskott-Aldrich syndrome (eczema-thrombocytopenia)	WAS
212654_at	1.53374	tropomyosin 2 (beta)	TPM2
214237_x_at	1.36066	PRKC, apoptosis, WT1, regulator	PAWR
210640_s_at	1.35693	G protein-coupled estrogen receptor 1	GPER
201521_s_at	1.4139	nuclear cap binding protein subunit 2, 20kDa	NCBP2
204515_at	1.4296	hydroxy-delta-5-steroid dehydrogenase, 3 beta- and steroid delta-isomerase 1	HSD3B1
219166_at	1.42434	chromosome 14 open reading frame 104	C14orf104
208891_at	1.44604	dual specificity phosphatase 6	DUSP6
209033_s_at	1.41242	dual-specificity tyrosine-(Y)-phosphorylation regulated kinase 1A	DYRK1A
208670_s_at	1.3501	EP300 interacting inhibitor of differentiation 1	EID1
34408_at	1.41252	reticulon 2	RTN2
207334_s_at	1.3458	transforming growth factor, beta receptor II (70/80kDa)	TGFBR2
204999_s_at	1.31705	activating transcription factor 5	ATF5
221487_s_at	1.34259	endosulfine alpha	ENSA
209927_s_at	1.39277	chromosome 1 open reading frame 77	C1orf77
214522_x_at	1.34089	histone cluster 1, H2ad /// histone cluster 1, H3d	HIST1H2AD /// HIST1H3D
217786_at	1.41154	protein arginine methyltransferase 5	PRMT5
207594_s_at	1.27723	synaptojanin 1	SYNJ1
213152_s_at	1.3429	splicing factor, arginine/serine-rich 2B	SFRS2B
209463_s_at	1.31962	TAF12 RNA polymerase II, TATA box binding protein (TBP)-associated factor, 20kDa	TAF12
215699_x_at	1.31357	Sfi1 homolog, spindle assembly associated (yeast)	SFI1
65588_at	1.29767	hypothetical LOC388796	LOC388796
217963_s_at	1.36664	nerve growth factor receptor (TNFRSF16) associated protein 1	NGFRAP1
208627_s_at	1.29412	Y box binding protein 1	YBX1
219296_at	1.33144	zinc finger, DHHC-type containing 13	ZDHHC13
221107_at	1.27248	cholinergic receptor, nicotinic, alpha 9	CHRNA9
202899_s_at	1.28494	splicing factor, arginine/serine-rich 3	SFRS3
209456_s_at	1.29998	F-box and WD repeat domain containing 11	FBXW11
201222_s_at	1.2755	RAD23 homolog B (S. cerevisiae)	RAD23B
221434_s_at	1.31652	chromosome 14 open reading frame 156	C14orf156
216602_s_at	1.32357	phenylalanyl-tRNA synthetase, alpha subunit	FARSA
216532_x_at	1.28177	similar to hCG1978918	LOC728344
202101_s_at	1.28055	v-ral simian leukemia viral oncogene homolog B (ras related; GTP binding protein)	RALB
90610_at	1.31536	leucine-rich repeats and calponin homology (CH) domain containing 4	LRCH4
200942_s_at	1.25976	heat shock factor binding protein 1	HSBP1
221267_s_at	1.24936	family with sequence similarity 108, member A1	FAM108A1
208892_s_at	1.30777	dual specificity phosphatase 6	DUSP6
200072_s_at	1.26461	heterogeneous nuclear ribonucleoprotein M	HNRNPM
219485_s_at	1.28552	proteasome (prosome, macropain) 26S subunit, non-ATPase, 10	PSMD10
206673_at	1.28845	G protein-coupled receptor 176	GPR176
213222_at	1.30337	phospholipase C, beta 1 (phosphoinositide-specific)	PLCB1
219092_s_at	1.29699	inositol 1,3,4,5,6-pentakisphosphate 2-kinase	IPPK
204595_s_at	1.29045	stanniocalcin 1	STC1
210449_x_at	1.24601	mitogen-activated protein kinase 14	MAPK14
208978_at	1.26045	cysteine-rich protein 2	CRIP2
201173_x_at	1.25954	nuclear distribution gene C homolog (A. nidulans)	NUDC
200082_s_at	1.26002	ribosomal protein S7 /// ribosomal protein S7 pseudogene 11	RPS7 /// RPS7P11
220052_s_at	1.26521	TERF1 (TRF1)-interacting nuclear factor 2	TINF2
203798_s_at	1.25285	visinin-like 1	VSNL1
201564_s_at	1.25901	fascin homolog 1, actin-bundling protein (Strongylocentrotus purpuratus)	FSCN1
208024_s_at	1.24788	DiGeorge syndrome critical region gene 6 /// DiGeorge syndrome critical region gene 6-like	DGCR6 /// DGCR6L
202453_s_at	1.23596	general transcription factor IIH, polypeptide 1, 62kDa	GTF2H1
218996_at	1.25141	TCF3 (E2A) fusion partner (in childhood Leukemia)	TFPT
217772_s_at	1.24007	mitochondrial carrier homolog 2 (C. elegans)	MTCH2
212616_at	1.26444	chromodomain helicase DNA binding protein 9	CHD9
204905_s_at	1.26275	eukaryotic translation elongation factor 1 epsilon 1	EEF1E1
221737_at	1.2439	guanine nucleotide binding protein (G protein) alpha 12	GNA12
209026_x_at	1.23329	tubulin, beta	TUBB
213418_at	1.24103	heat shock 70kDa protein 6 (HSP70B')	HSPA6
221549_at	1.25139	glutamate-rich WD repeat containing 1	GRWD1
220494_s_at	1.21025	---	---
202982_s_at	1.22793	acyl-CoA thioesterase 1 /// acyl-CoA thioesterase 2	ACOT1 /// ACOT2
208973_at	1.24905	exoribonuclease 3	ERI3
211555_s_at	1.21343	guanylate cyclase 1, soluble, beta 3	GUCY1B3
222016_s_at	1.23946	zinc finger protein 323	ZNF323
203051_at	1.22869	bromo adjacent homology domain containing 1	BAHD1
209209_s_at	1.21036	fermitin family homolog 2 (Drosophila)	FERMT2
209213_at	1.21269	carbonyl reductase 1	CBR1
215273_s_at	1.19466	transcriptional adaptor 3 (NGG1 homolog, yeast)-like	TADA3L
202431_s_at	1.20002	v-myc myelocytomatosis viral oncogene homolog (avian)	MYC
219679_s_at	1.20172	WW domain containing adaptor with coiled-coil	WAC
209231_s_at	1.2018	dynactin 5 (p25)	DCTN5
203347_s_at	1.19722	metal response element binding transcription factor 2	MTF2
210811_s_at	1.1862	DEAD (Asp-Glu-Ala-Asp) box polypeptide 49	DDX49
201614_s_at	1.20842	RuvB-like 1 (E. coli)	RUVBL1
207088_s_at	1.18408	solute carrier family 25 (mitochondrial carrier; oxoglutarate carrier), member 11	SLC25A11
211150_s_at	1.20046	dihydrolipoamide S-acetyltransferase	DLAT
213843_x_at	1.19722	solute carrier family 6 (neurotransmitter transporter, creatine), member 8	SLC6A8
220865_s_at	1.19312	prenyl (decaprenyl) diphosphate synthase, subunit 1	PDSS1
205748_s_at	1.1936	ring finger protein 126	RNF126
201634_s_at	1.23205	cytochrome b5 type B (outer mitochondrial membrane)	CYB5B
37028_at	1.19676	protein phosphatase 1, regulatory (inhibitor) subunit 15A	PPP1R15A
203880_at	1.18999	COX17 cytochrome c oxidase assembly homolog (S. cerevisiae)	COX17
209457_at	1.19683	dual specificity phosphatase 5	DUSP5
207827_x_at	1.17468	synuclein, alpha (non A4 component of amyloid precursor)	SNCA
200754_x_at	1.15312	splicing factor, arginine/serine-rich 2	SFRS2
200806_s_at	1.16035	heat shock 60kDa protein 1 (chaperonin)	HSPD1
203313_s_at	1.17002	TGFB-induced factor homeobox 1	TGIF1
217831_s_at	1.1823	NSFL1 (p97) cofactor (p47)	NSFL1C
212252_at	1.17899	calcium/calmodulin-dependent protein kinase kinase 2, beta	CAMKK2
204979_s_at	1.1504	SH3 domain binding glutamic acid-rich protein	SH3BGR
217999_s_at	1.17891	pleckstrin homology-like domain, family A, member 1	PHLDA1
211858_x_at	1.14893	GNAS complex locus	GNAS
201277_s_at	1.13983	heterogeneous nuclear ribonucleoprotein A/B	HNRNPAB
203797_at	1.16233	visinin-like 1	VSNL1
201697_s_at	0.881482	DNA (cytosine-5-)-methyltransferase 1	DNMT1
212832_s_at	0.874942	cytoskeleton associated protein 5	CKAP5
205928_at	0.851094	zinc finger protein 443	ZNF443
218846_at	0.851006	mediator complex subunit 23	MED23
200799_at	0.836756	heat shock 70kDa protein 1A	HSPA1A
218543_s_at	0.857808	poly (ADP-ribose) polymerase family, member 12	PARP12
212144_at	0.859265	unc-84 homolog B (C. elegans)	UNC84B
221757_at	0.8465	phosphoinositide-3-kinase interacting protein 1	PIK3IP1
202683_s_at	0.85405	RNA (guanine-7-) methyltransferase	RNMT
209163_at	0.849842	cytochrome b-561	CYB561
219048_at	0.84678	phosphatidylinositol glycan anchor biosynthesis, class N	PIGN
46256_at	0.839393	splA/ryanodine receptor domain and SOCS box containing 3	SPSB3
212331_at	0.8374	retinoblastoma-like 2 (p130)	RBL2
221667_s_at	0.837978	heat shock 22kDa protein 8	HSPB8
203410_at	0.851987	adaptor-related protein complex 3, mu 2 subunit	AP3M2
221794_at	0.831473	dedicator of cytokinesis 6	DOCK6
217722_s_at	0.829634	neugrin, neurite outgrowth associated	NGRN
203455_s_at	0.818661	spermidine/spermine N1-acetyltransferase 1	SAT1
221257_x_at	0.843436	F-box protein 38	FBXO38
203123_s_at	0.81352	solute carrier family 11 (proton-coupled divalent metal ion transporters), member 2	SLC11A2
200603_at	0.837635	protein kinase, cAMP-dependent, regulatory, type I, alpha (tissue specific extinguisher 1)	PRKAR1A
211852_s_at	0.846061	attractin	ATRN
218601_at	0.829083	up-regulated gene 4	URG4
203021_at	0.840243	secretory leukocyte peptidase inhibitor	SLPI
209909_s_at	0.844985	transforming growth factor, beta 2	TGFB2
212658_at	0.834833	lipoma HMGIC fusion partner-like 2	LHFPL2
213438_at	0.840367	neurofascin homolog (chicken)	NFASC
212992_at	0.842506	AHNAK nucleoprotein 2	AHNAK2
36499_at	0.836556	cadherin, EGF LAG seven-pass G-type receptor 2 (flamingo homolog, Drosophila)	CELSR2
218396_at	0.855372	vacuolar protein sorting 13 homolog C (S. cerevisiae)	VPS13C
202746_at	0.833146	integral membrane protein 2A	ITM2A
823_at	0.821753	chemokine (C-X3-C motif) ligand 1	CX3CL1
222156_x_at	0.846282	cell cycle progression 1	CCPG1
201117_s_at	0.819531	carboxypeptidase E	CPE
49327_at	0.807526	sirtuin (silent mating type information regulation 2 homolog) 3 (S. cerevisiae)	SIRT3
201645_at	0.837713	tenascin C	TNC
209788_s_at	0.841463	endoplasmic reticulum aminopeptidase 1	ERAP1
203825_at	0.817455	bromodomain containing 3	BRD3
204624_at	0.836535	ATPase, Cu++ transporting, beta polypeptide	ATP7B
212067_s_at	0.82636	complement component 1, r subcomponent	C1R
213027_at	0.844635	TROVE domain family, member 2	TROVE2
40612_at	0.809178	dopey family member 1	DOPEY1
214949_at	0.850214	---	---
203373_at	0.799467	suppressor of cytokine signaling 2	SOCS2
219673_at	0.820785	minichromosome maintenance complex component 9	MCM9
219327_s_at	0.813993	G protein-coupled receptor, family C, group 5, member C	GPRC5C
213713_s_at	0.804049	galactosidase, beta 1-like 2	GLB1L2
204702_s_at	0.830151	nuclear factor (erythroid-derived 2)-like 3	NFE2L3
201124_at	0.839728	integrin, beta 5	ITGB5
212950_at	0.823497	G protein-coupled receptor 116	GPR116
203216_s_at	0.823532	myosin VI	MYO6
212579_at	0.829733	structural maintenance of chromosomes flexible hinge domain containing 1	SMCHD1
203882_at	0.794979	interferon regulatory factor 9	IRF9
202421_at	0.810498	immunoglobulin superfamily, member 3	IGSF3
221029_s_at	0.808642	wingless-type MMTV integration site family, member 5B	WNT5B
213051_at	0.833979	zinc finger CCCH-type, antiviral 1	ZC3HAV1
217757_at	0.822345	alpha-2-macroglobulin	A2M
213557_at	0.798131	Cdc2-related kinase, arginine/serine-rich	CRKRS
219274_at	0.811234	tetraspanin 12	TSPAN12
32837_at	0.801657	1-acylglycerol-3-phosphate O-acyltransferase 2 (lysophosphatidic acid acyltransferase, beta)	AGPAT2
213469_at	0.819218	post-GPI attachment to proteins 1	PGAP1
203927_at	0.7954	nuclear factor of kappa light polypeptide gene enhancer in B-cells inhibitor, epsilon	NFKBIE
209271_at	0.808057	bromodomain PHD finger transcription factor	BPTF
212323_s_at	0.820184	vacuolar protein sorting 13 homolog D (S. cerevisiae)	VPS13D
214965_at	0.787949	spermatogenesis associated 2-like	SPATA2L
202864_s_at	0.778115	SP100 nuclear antigen	SP100
209234_at	0.810018	kinesin family member 1B	KIF1B
209815_at	0.820597	patched homolog 1 (Drosophila)	PTCH1
219610_at	0.797147	Rho-guanine nucleotide exchange factor	RGNEF
212779_at	0.818018	KIAA1109	KIAA1109
203329_at	0.819253	protein tyrosine phosphatase, receptor type, M	PTPRM
203518_at	0.807931	lysosomal trafficking regulator	LYST
209422_at	0.810836	PHD finger protein 20	PHF20
202888_s_at	0.807426	alanyl (membrane) aminopeptidase	ANPEP
210962_s_at	0.830853	A kinase (PRKA) anchor protein (yotiao) 9	AKAP9
204952_at	0.781238	LY6/PLAUR domain containing 3	LYPD3
210827_s_at	0.787043	E74-like factor 3 (ets domain transcription factor, epithelial-specific )	ELF3
212254_s_at	0.816771	dystonin	DST
204958_at	0.76652	polo-like kinase 3 (Drosophila)	PLK3
221245_s_at	0.784739	frizzled homolog 5 (Drosophila)	FZD5
209031_at	0.796588	cell adhesion molecule 1	CADM1
213693_s_at	0.801671	mucin 1, cell surface associated	MUC1
219597_s_at	0.777532	dual oxidase 1	DUOX1
213007_at	0.798998	Fanconi anemia, complementation group I	FANCI
219622_at	0.777362	RAB20, member RAS oncogene family	RAB20
219889_at	0.762663	frequently rearranged in advanced T-cell lymphomas	FRAT1
201795_at	0.795823	lamin B receptor	LBR
203103_s_at	0.779626	PRP19/PSO4 pre-mRNA processing factor 19 homolog (S. cerevisiae)	PRPF19
212850_s_at	0.788452	low density lipoprotein receptor-related protein 4	LRP4
209681_at	0.784485	solute carrier family 19 (thiamine transporter), member 2	SLC19A2
206540_at	0.785084	galactosidase, beta 1-like	GLB1L
204924_at	0.786498	toll-like receptor 2	TLR2
212302_at	0.775615	Rtf1, Paf1/RNA polymerase II complex component, homolog (S. cerevisiae)	RTF1
201393_s_at	0.78737	insulin-like growth factor 2 receptor	IGF2R
219427_at	0.793044	FAT tumor suppressor homolog 4 (Drosophila)	FAT4
214683_s_at	0.753695	CDC-like kinase 1	CLK1
213880_at	0.790746	leucine-rich repeat-containing G protein-coupled receptor 5	LGR5
204502_at	0.772206	SAM domain and HD domain 1	SAMHD1
214088_s_at	0.790269	fucosyltransferase 3 (galactoside 3(4)-L-fucosyltransferase, Lewis blood group)	FUT3
203139_at	0.770887	death-associated protein kinase 1	DAPK1
221802_s_at	0.779915	KIAA1598	KIAA1598
203221_at	0.779448	transducin-like enhancer of split 1 (E(sp1) homolog, Drosophila)	TLE1
207911_s_at	0.774372	transglutaminase 5	TGM5
209874_x_at	0.779517	cyclin M2	CNNM2
205455_at	0.769101	macrophage stimulating 1 receptor (c-met-related tyrosine kinase)	MST1R
203580_s_at	0.781414	solute carrier family 7 (cationic amino acid transporter, y+ system), member 6	SLC7A6
201236_s_at	0.759597	BTG family, member 2	BTG2
219691_at	0.776053	sterile alpha motif domain containing 9	SAMD9
215016_x_at	0.795608	dystonin	DST
204373_s_at	0.803996	centrosomal protein 350kDa	CEP350
213802_at	0.784307	---	---
213449_at	0.765911	processing of precursor 1, ribonuclease P/MRP subunit (S. cerevisiae)	POP1
212865_s_at	0.800485	collagen, type XIV, alpha 1	COL14A1
204619_s_at	0.794406	versican	VCAN
219716_at	0.763476	apolipoprotein L, 6	APOL6
214934_at	0.789196	ATPase, class II, type 9B	ATP9B
214297_at	0.767628	chondroitin sulfate proteoglycan 4	CSPG4
202437_s_at	0.786341	cytochrome P450, family 1, subfamily B, polypeptide 1	CYP1B1
210036_s_at	0.762486	potassium voltage-gated channel, subfamily H (eag-related), member 2	KCNH2
213558_at	0.77492	piccolo (presynaptic cytomatrix protein)	PCLO
201641_at	0.762662	bone marrow stromal cell antigen 2	BST2
208156_x_at	0.767661	epiplakin 1	EPPK1
214001_x_at	0.74879	---	---
213523_at	0.742183	cyclin E1	CCNE1
205280_at	0.751857	glycine receptor, beta	GLRB
209785_s_at	0.728834	phospholipase A2, group IVC (cytosolic, calcium-independent)	PLA2G4C
204856_at	0.757293	UDP-GlcNAc:betaGal beta-1,3-N-acetylglucosaminyltransferase 3	B3GNT3
209736_at	0.730986	SRY (sex determining region Y)-box 13	SOX13
203188_at	0.749179	UDP-GlcNAc:betaGal beta-1,3-N-acetylglucosaminyltransferase 1	B3GNT1
202011_at	0.740134	tight junction protein 1 (zona occludens 1)	TJP1
214098_at	0.73701	KIAA1107	KIAA1107
214599_at	0.764308	involucrin	IVL
206765_at	0.761005	potassium inwardly-rectifying channel, subfamily J, member 2	KCNJ2
219498_s_at	0.736173	B-cell CLL/lymphoma 11A (zinc finger protein)	BCL11A
221127_s_at	0.743609	dickkopf homolog 3 (Xenopus laevis)	DKK3
221156_x_at	0.768562	cell cycle progression 1	CCPG1
214620_x_at	0.753511	peptidylglycine alpha-amidating monooxygenase	PAM
219388_at	0.75765	grainyhead-like 2 (Drosophila)	GRHL2
209969_s_at	0.747042	signal transducer and activator of transcription 1, 91kDa	STAT1
204475_at	0.738108	matrix metallopeptidase 1 (interstitial collagenase)	MMP1
203124_s_at	0.75118	solute carrier family 11 (proton-coupled divalent metal ion transporters), member 2	SLC11A2
205668_at	0.753466	lymphocyte antigen 75	LY75
204591_at	0.771867	cell adhesion molecule with homology to L1CAM (close homolog of L1)	CHL1
205959_at	0.722374	matrix metallopeptidase 13 (collagenase 3)	MMP13
213253_at	0.753235	structural maintenance of chromosomes 2	SMC2
213229_at	0.705729	dicer 1, ribonuclease type III	DICER1
205148_s_at	0.733186	chloride channel 4	CLCN4
208436_s_at	0.713205	interferon regulatory factor 7	IRF7
219497_s_at	0.70319	B-cell CLL/lymphoma 11A (zinc finger protein)	BCL11A
211551_at	0.697123	epidermal growth factor receptor (erythroblastic leukemia viral (v-erb-b) oncogene homolog, avian)	EGFR
213391_at	0.709798	dpy-19-like 4 (C. elegans)	DPY19L4
213234_at	0.711971	KIAA1467	KIAA1467
204994_at	0.708973	myxovirus (influenza virus) resistance 2 (mouse)	MX2
204635_at	0.688745	ribosomal protein S6 kinase, 90kDa, polypeptide 5	RPS6KA5
207187_at	0.715909	Janus kinase 3	JAK3
205749_at	0.705988	cytochrome P450, family 1, subfamily A, polypeptide 1	CYP1A1
217416_x_at	0.71448	---	---
204995_at	0.703835	cyclin-dependent kinase 5, regulatory subunit 1 (p35)	CDK5R1
214453_s_at	0.653985	interferon-induced protein 44	IFI44
209417_s_at	0.678297	interferon-induced protein 35	IFI35
214329_x_at	0.672446	tumor necrosis factor (ligand) superfamily, member 10	TNFSF10
213247_at	0.677502	sushi, von Willebrand factor type A, EGF and pentraxin domain containing 1	SVEP1
219352_at	0.670667	hect domain and RLD 6	HERC6
212444_at	0.665127	---	---
211600_at	0.627263	protein tyrosine phosphatase, receptor type, O	PTPRO
215058_at	0.677167	DENN/MADD domain containing 5B	DENND5B
213106_at	0.58903	ATPase, aminophospholipid transporter (APLT), class I, type 8A, member 1	ATP8A1
204415_at	0.571729	interferon, alpha-inducible protein 6	IFI6
218113_at	0.574526	transmembrane protein 2	TMEM2
211552_s_at	0.626749	aldehyde dehydrogenase 4 family, member A1	ALDH4A1
201601_x_at	0.526217	interferon induced transmembrane protein 1 (9-27)	IFITM1
208009_s_at	0.595301	Rho guanine exchange factor (GEF) 16	ARHGEF16
200724_at	0.579646	ribosomal protein L10	RPL10
205569_at	0.504468	lysosomal-associated membrane protein 3	LAMP3
218986_s_at	0.509287	DEAD (Asp-Glu-Ala-Asp) box polypeptide 60	DDX60
205483_s_at	0.495934	ISG15 ubiquitin-like modifier	ISG15
215927_at	0.32549	ADP-ribosylation factor guanine nucleotide-exchange factor 2 (brefeldin A-inhibited)	ARFGEF2
179_at	0.544403	postmeiotic segregation increased 2-like 11 pseudogene	PMS2L11
202240_at	0.432014	polo-like kinase 1 (Drosophila)	PLK1
204972_at	0.457657	2'-5'-oligoadenylate synthetase 2, 69/71kDa	OAS2
203153_at	0.47197	interferon-induced protein with tetratricopeptide repeats 1	IFIT1
205552_s_at	0.468195	2',5'-oligoadenylate synthetase 1, 40/46kDa	OAS1
214022_s_at	0.433686	interferon induced transmembrane protein 1 (9-27)	IFITM1
206553_at	0.429949	2'-5'-oligoadenylate synthetase 2, 69/71kDa	OAS2
202086_at	0.402934	myxovirus (influenza virus) resistance 1, interferon-inducible protein p78 (mouse)	MX1
204829_s_at	0.312425	folate receptor 2 (fetal)	FOLR2
222227_at	0.018982	---	---

## Sheet: HDAC1
Probe	Ratio	Gene Title	Gene Symbol
221477_s_at	3.73526	superoxide dismutase 2, mitochondrial	SOD2
202859_x_at	3.22634	interleukin 8	IL8
204470_at	3.14065	chemokine (C-X-C motif) ligand 1 (melanoma growth stimulating activity, alpha)	CXCL1
203535_at	2.2297	S100 calcium binding protein A9	S100A9
210076_x_at	1.72293	SERPINE1 mRNA binding protein 1	SERBP1
202637_s_at	2.12991	intercellular adhesion molecule 1	ICAM1
202510_s_at	2.15607	tumor necrosis factor, alpha-induced protein 2	TNFAIP2
208960_s_at	2.0455	Kruppel-like factor 6	KLF6
36711_at	2.03824	v-maf musculoaponeurotic fibrosarcoma oncogene homolog F (avian)	MAFF
202917_s_at	2.05546	S100 calcium binding protein A8	S100A8
219630_at	1.96624	PDZK1 interacting protein 1	PDZK1IP1
216733_s_at	1.87869	glycine amidinotransferase (L-arginine:glycine amidinotransferase)	GATM
214974_x_at	1.87187	chemokine (C-X-C motif) ligand 5	CXCL5
221756_at	1.90871	phosphoinositide-3-kinase interacting protein 1	PIK3IP1
209184_s_at	1.82325	insulin receptor substrate 2	IRS2
203828_s_at	1.84556	interleukin 32	IL32
205266_at	1.84117	leukemia inhibitory factor (cholinergic differentiation factor)	LIF
204334_at	1.80309	Kruppel-like factor 7 (ubiquitous)	KLF7
207065_at	1.79734	keratin 75	KRT75
214456_x_at	1.81297	serum amyloid A1 /// serum amyloid A2	SAA1 /// SAA2
209185_s_at	1.6773	insulin receptor substrate 2	IRS2
201502_s_at	1.73186	nuclear factor of kappa light polypeptide gene enhancer in B-cells inhibitor, alpha	NFKBIA
201465_s_at	1.73632	jun oncogene	JUN
209451_at	1.64776	TRAF family member-associated NFKB activator	TANK
221985_at	1.70452	kelch-like 24 (Drosophila)	KLHL24
209291_at	1.63814	inhibitor of DNA binding 4, dominant negative helix-loop-helix protein	ID4
201694_s_at	1.64717	early growth response 1	EGR1
210663_s_at	1.66606	kynureninase (L-kynurenine hydrolase)	KYNU
215123_at	1.59058	hypothetical LOC642778 /// NPIP-like protein ENSP00000283050 /// nuclear pore complex interacting protein-like 3	LOC642778 /// LOC729602 /// NPIPL3
201464_x_at	1.5603	jun oncogene	JUN
206632_s_at	1.62146	apolipoprotein B mRNA editing enzyme, catalytic polypeptide-like 3B	APOBEC3B
204881_s_at	1.48513	UDP-glucose ceramide glucosyltransferase	UGCG
206115_at	1.52038	early growth response 3	EGR3
211862_x_at	1.49151	CASP8 and FADD-like apoptosis regulator	CFLAR
208485_x_at	1.49114	CASP8 and FADD-like apoptosis regulator	CFLAR
221829_s_at	1.44129	transportin 1	TNPO1
212923_s_at	1.43862	chromosome 6 open reading frame 145	C6orf145
219353_at	1.4362	NHL repeat containing 2	NHLRC2
209544_at	1.42574	receptor-interacting serine-threonine kinase 2	RIPK2
209034_at	1.41599	proline-rich nuclear receptor coactivator 1	PNRC1
204200_s_at	1.43239	platelet-derived growth factor beta polypeptide (simian sarcoma viral (v-sis) oncogene homolog)	PDGFB
205362_s_at	1.4395	prefoldin subunit 4	PFDN4
204101_at	1.41345	myotubularin 1	MTM1
211456_x_at	1.34198	metallothionein 1 pseudogene 2	MT1P2
213229_at	1.35102	dicer 1, ribonuclease type III	DICER1
218330_s_at	1.36668	neuron navigator 2	NAV2
213172_at	1.42768	tetratricopeptide repeat domain 9	TTC9
202748_at	1.36883	guanylate binding protein 2, interferon-inducible	GBP2
218820_at	1.3754	chromosome 14 open reading frame 132	C14orf132
220363_s_at	1.38056	engulfment and cell motility 2	ELMO2
202034_x_at	1.34498	RB1-inducible coiled-coil 1	RB1CC1
201986_at	1.29952	mediator complex subunit 13	MED13
203890_s_at	1.33458	death-associated protein kinase 3	DAPK3
204734_at	0.786201	keratin 15	KRT15
211576_s_at	0.808151	solute carrier family 19 (folate transporter), member 1	SLC19A1
220041_at	0.80376	phosphatidylinositol glycan anchor biosynthesis, class Z	PIGZ
218986_s_at	0.735461	DEAD (Asp-Glu-Ala-Asp) box polypeptide 60	DDX60
218509_at	0.781387	lipid phosphate phosphatase-related protein type 2	LPPR2
220178_at	0.690057	chromosome 19 open reading frame 28	C19orf28
200800_s_at	0.614564	heat shock 70kDa protein 1A /// heat shock 70kDa protein 1B	HSPA1A /// HSPA1B
209703_x_at	0.659509	methyltransferase like 7A	METTL7A
207761_s_at	0.615596	methyltransferase like 7A	METTL7A
219247_s_at	0.611359	zinc finger, DHHC-type containing 14	ZDHHC14
179_at	0.595481	postmeiotic segregation increased 2-like 11 pseudogene	PMS2L11
212909_at	0.717795	LY6/PLAUR domain containing 1	LYPD1
204595_s_at	0.589629	stanniocalcin 1	STC1
204597_x_at	0.543853	stanniocalcin 1	STC1
202388_at	0.513739	regulator of G-protein signaling 2, 24kDa	RGS2
209777_s_at	0.617917	solute carrier family 19 (folate transporter), member 1	SLC19A1
219096_at	0.519431	armadillo repeat containing 7	ARMC7
205182_s_at	0.609995	zinc finger protein 324	ZNF324
222013_x_at	0.426317	family with sequence similarity 86, member A	FAM86A
202086_at	0.350248	myxovirus (influenza virus) resistance 1, interferon-inducible protein p78 (mouse)	MX1
203153_at	0.34366	interferon-induced protein with tetratricopeptide repeats 1	IFIT1
222227_at	0.0472321	---	---

## Sheet: HDAC4
Probe	Coef	Gene Title	Gene Symbol
1405_i_at	2.04533	chemokine (C-C motif) ligand 5	CCL5
204655_at	2.10919	chemokine (C-C motif) ligand 5	CCL5
204533_at	1.79294	chemokine (C-X-C motif) ligand 10	CXCL10
202917_s_at	1.64337	S100 calcium binding protein A8	S100A8
206336_at	2.13127	chemokine (C-X-C motif) ligand 6 (granulocyte chemotactic protein 2)	CXCL6
204470_at	1.8735	chemokine (C-X-C motif) ligand 1 (melanoma growth stimulating activity, alpha)	CXCL1
41469_at	1.71218	peptidase inhibitor 3, skin-derived	PI3
203691_at	2.11571	peptidase inhibitor 3, skin-derived	PI3
202357_s_at	1.70471	complement component 2 /// complement factor B	C2 /// CFB
203535_at	2.1071	S100 calcium binding protein A9	S100A9
215223_s_at	1.3392	superoxide dismutase 2, mitochondrial	SOD2
211506_s_at	2.34462	interleukin 8	IL8
221477_s_at	-1.38146	superoxide dismutase 2, mitochondrial	SOD2
202859_x_at	0.923002	interleukin 8	IL8
216841_s_at	1.24001	superoxide dismutase 2, mitochondrial	SOD2
214456_x_at	1.58916	serum amyloid A1 /// serum amyloid A2	SAA1 /// SAA2
209774_x_at	1.19191	chemokine (C-X-C motif) ligand 2	CXCL2
216598_s_at	0.805057	chemokine (C-C motif) ligand 2	CCL2
204747_at	1.69224	interferon-induced protein with tetratricopeptide repeats 3	IFIT3
205890_s_at	0.52767	gamma-aminobutyric acid (GABA) B receptor, 1 /// ubiquitin D	GABBR1 /// UBD
213797_at	0.819463	radical S-adenosyl methionine domain containing 2	RSAD2
202869_at	1.9604	2',5'-oligoadenylate synthetase 1, 40/46kDa	OAS1
219630_at	1.49154	PDZK1 interacting protein 1	PDZK1IP1
205569_at	0.887947	lysosomal-associated membrane protein 3	LAMP3
208607_s_at	0.990186	serum amyloid A1 /// serum amyloid A2	SAA1 /// SAA2
202643_s_at	1.06161	tumor necrosis factor, alpha-induced protein 3	TNFAIP3
202644_s_at	1.65214	tumor necrosis factor, alpha-induced protein 3	TNFAIP3
218400_at	1.12482	2'-5'-oligoadenylate synthetase 3, 100kDa	OAS3
204580_at	2.59653	matrix metallopeptidase 12 (macrophage elastase)	MMP12
209719_x_at	-0.933748	serpin peptidase inhibitor, clade B (ovalbumin), member 3	SERPINB3
201641_at	0.817426	bone marrow stromal cell antigen 2	BST2
202637_s_at	1.04782	intercellular adhesion molecule 1	ICAM1
214974_x_at	0.924107	chemokine (C-X-C motif) ligand 5	CXCL5
202018_s_at	1.10508	lactotransferrin	LTF
213060_s_at	2.68121	chitinase 3-like 2	CHI3L2
212531_at	0.986397	lipocalin 2	LCN2
205067_at	-0.505475	interleukin 1, beta	IL1B
205207_at	-0.652279	interleukin 6 (interferon, beta 2)	IL6
219352_at	-0.683463	hect domain and RLD 6	HERC6
217388_s_at	0.788438	kynureninase (L-kynurenine hydrolase)	KYNU
216594_x_at	3.50464	aldo-keto reductase family 1, member C1 (dihydrodiol dehydrogenase 1; 20-alpha (3-alpha)-hydroxysteroid dehydrogenase)	AKR1C1
209699_x_at	1.01397	aldo-keto reductase family 1, member C2 (dihydrodiol dehydrogenase 2; bile acid binding protein; 3-alpha hydroxysteroid dehydrogenase, type III)	AKR1C2
211653_x_at	0.902604	aldo-keto reductase family 1, member C2 (dihydrodiol dehydrogenase 2; bile acid binding protein; 3-alpha hydroxysteroid dehydrogenase, type III)	AKR1C2
219209_at	0.836042	interferon induced with helicase C domain 1	IFIH1
39402_at	0.712992	interleukin 1, beta	IL1B
203717_at	0.811882	dipeptidyl-peptidase 4	DPP4
202376_at	0.756372	serpin peptidase inhibitor, clade A (alpha-1 antiproteinase, antitrypsin), member 3	SERPINA3
218943_s_at	1.58652	DEAD (Asp-Glu-Ala-Asp) box polypeptide 58	DDX58
204151_x_at	1.11572	aldo-keto reductase family 1, member C1 (dihydrodiol dehydrogenase 1; 20-alpha (3-alpha)-hydroxysteroid dehydrogenase)	AKR1C1
209969_s_at	-0.829277	signal transducer and activator of transcription 1, 91kDa	STAT1
201649_at	1.29757	ubiquitin-conjugating enzyme E2L 6	UBE2L6
201487_at	1.17744	cathepsin C	CTSC
214290_s_at	0.704129	histone cluster 2, H2aa3 /// histone cluster 2, H2aa4	HIST2H2AA3 /// HIST2H2AA4
207826_s_at	1.40677	inhibitor of DNA binding 3, dominant negative helix-loop-helix protein	ID3
202016_at	0.524952	mesoderm specific transcript homolog (mouse)	MEST
202388_at	-0.444711	regulator of G-protein signaling 2, 24kDa	RGS2
203426_s_at	0.795658	insulin-like growth factor binding protein 5	IGFBP5
203872_at	1.36173	actin, alpha 1, skeletal muscle	ACTA1
206825_at	0.613463	oxytocin receptor	OXTR
214321_at	1.22752	nephroblastoma overexpressed gene	NOV

## Sheet: Sirt1
Probe	Ratio	Gene Title	Gene Symbol
213418_at	9.45935	heat shock 70kDa protein 6 (HSP70B')	HSPA6
202859_x_at	2.73945	interleukin 8	IL8
203963_at	2.2742	carbonic anhydrase XII	CA12
217523_at	2.05716	CD44 molecule (Indian blood group)	CD44
208161_s_at	2.14505	ATP-binding cassette, sub-family C (CFTR/MRP), member 3	ABCC3
208798_x_at	1.80277	golgi autoantigen, golgin subfamily a, 8A	GOLGA8A
222316_at	1.92337	---	---
204508_s_at	2.16813	carbonic anhydrase XII	CA12
217653_x_at	1.84001	---	---
202644_s_at	2.05848	tumor necrosis factor, alpha-induced protein 3	TNFAIP3
219630_at	2.17387	PDZK1 interacting protein 1	PDZK1IP1
210735_s_at	2.12864	carbonic anhydrase XII	CA12
217369_at	1.99949	immunoglobulin heavy constant gamma 1 (G1m marker) /// hypothetical protein LOC100132941	IGHG1 /// LOC100132941
214164_x_at	1.8802	carbonic anhydrase XII	CA12
213212_x_at	1.66279	golgi autoantigen, golgin subfamily a-like pseudogene /// hypothetical protein LOC440295	FLJ40113 /// LOC440295
215867_x_at	1.87125	carbonic anhydrase XII	CA12
203904_x_at	1.94839	CD82 molecule	CD82
222040_at	1.67352	heterogeneous nuclear ribonucleoprotein A1 /// hypothetical LOC728844	HNRNPA1 /// LOC728844
215123_at	1.69713	hypothetical LOC642778 /// NPIP-like protein ENSP00000283050 /// nuclear pore complex interacting protein-like 3	LOC642778 /// LOC729602 /// NPIPL3
204285_s_at	1.86955	phorbol-12-myristate-13-acetate-induced protein 1	PMAIP1
204702_s_at	1.85565	nuclear factor (erythroid-derived 2)-like 3	NFE2L3
204286_s_at	1.84667	phorbol-12-myristate-13-acetate-induced protein 1	PMAIP1
215067_x_at	1.70937	peroxiredoxin 2	PRDX2
214805_at	1.57078	Eukaryotic translation initiation factor 4A, isoform 1	EIF4A1
214974_x_at	1.80447	chemokine (C-X-C motif) ligand 5	CXCL5
214902_x_at	1.71297	---	---
215604_x_at	1.5632	---	---
222380_s_at	1.5747	Programmed cell death 6	PDCD6
213359_at	1.54022	Heterogeneous nuclear ribonucleoprotein D (AU-rich element RNA binding protein 1, 37kDa)	HNRNPD
217767_at	1.62327	complement component 3	C3
204136_at	1.55938	collagen, type VII, alpha 1	COL7A1
214456_x_at	1.93068	serum amyloid A1 /// serum amyloid A2	SAA1 /// SAA2
213112_s_at	1.72829	sequestosome 1	SQSTM1
207436_x_at	1.61181	KIAA0894 protein	KIAA0894
215504_x_at	1.58909	---	---
214016_s_at	1.5155	splicing factor proline/glutamine-rich (polypyrimidine tract binding protein associated)	SFPQ
215203_at	1.55621	golgi autoantigen, golgin subfamily a, 4	GOLGA4
212454_x_at	1.44923	Heterogeneous nuclear ribonucleoprotein D-like	HNRPDL
215588_x_at	1.50892	RIO kinase 3 (yeast)	RIOK3
206792_x_at	1.4601	phosphodiesterase 4C, cAMP-specific (phosphodiesterase E1 dunce homolog, Drosophila)	PDE4C
205072_s_at	1.60205	X-ray repair complementing defective repair in Chinese hamster cells 4	XRCC4
209631_s_at	1.59543	G protein-coupled receptor 37 (endothelin receptor type B-like)	GPR37
217312_s_at	1.47396	collagen, type VII, alpha 1	COL7A1
216858_x_at	1.46083	---	---
215179_x_at	1.43842	Placental growth factor	PGF
217713_x_at	1.56429	---	---
202752_x_at	1.42329	solute carrier family 7 (cationic amino acid transporter, y+ system), member 8	SLC7A8
212431_at	1.44454	HMG box domain containing 3	HMGXB3
209736_at	1.45061	SRY (sex determining region Y)-box 13	SOX13
221698_s_at	1.63358	C-type lectin domain family 7, member A	CLEC7A
217998_at	1.51544	hypothetical LOC652993 /// pleckstrin homology-like domain, family A, member 1	LOC652993 /// PHLDA1
207598_x_at	1.5452	X-ray repair complementing defective repair in Chinese hamster cells 2	XRCC2
219332_at	1.43322	MICAL-like 2	MICALL2
215729_s_at	0.856541	vestigial like 1 (Drosophila)	VGLL1
203362_s_at	0.820118	MAD2 mitotic arrest deficient-like 1 (yeast)	MAD2L1
212776_s_at	0.742814	obscurin-like 1	OBSL1
218540_at	0.778201	thiamine triphosphatase	THTPA
204287_at	0.672651	synaptogyrin 1	SYNGR1
205483_s_at	0.615903	ISG15 ubiquitin-like modifier	ISG15
220744_s_at	0.378087	intraflagellar transport 122 homolog (Chlamydomonas)	IFT122
