# Supplementary material for: Genomic pathway analysis reveals that EZH2 and HDAC4 represent mutually exclusive epigenetic pathways across human cancers
Source: BMC Med Genomics. 2013 Sep 30;6:35. doi: 10.1186/1755-8794-6-35 (PMC3850967; doi:10.1186/1755-8794-6-35)
Supplement: Additional file 8: Figure S4 — Table of correlation coefficients for the 5 epigenetic pathway signatures within individual cancer types. [file 1755-8794-6-35-S8.xls]

## Sheet: Sheet2
Breast
	HDAC1	HDAC4	EZH2	Sirt1
HDAC1	1
HDAC4	0.304077	1
EZH2	0.132029	-0.466727	1
Sirt1	0.384029	0.244384	-0.159885	1
GI
	HDAC1	HDAC4	EZH2	Sirt1
HDAC1	1
HDAC4	0.551124	1
EZH2	0.18058	-0.232013	1
Sirt1	0.606009	0.630017	-0.169314	1
Glioma
	HDAC1	HDAC4	EZH2	Sirt1
HDAC1	1
HDAC4	0.709498	1
EZH2	-0.012751	-0.41005	1
Sirt1	0.804101	0.807473	-0.267548	1
HNSCC
	HDAC1	HDAC4	EZH2	Sirt1
HDAC1	1
HDAC4	0.348431	1
EZH2	0.397981	-0.475323	1
Sirt1	0.674679	0.799785	-0.151599	1
NSCLC
	HDAC1	HDAC4	EZH2	Sirt1
HDAC1	1
HDAC4	0.581326	1
EZH2	-0.0579075	-0.450721	1
Sirt1	0.601865	0.652524	-0.312301	1
Ovary
	HDAC1	HDAC4	EZH2	Sirt1
HDAC1	1
HDAC4	0.554416	1
EZH2	0.000561439	-0.498957	1
Sirt1	0.667622	0.662718	-0.265611	1
Prostate
	HDAC1	HDAC4	EZH2	Sirt1
HDAC1	1
HDAC4	0.717761	1
EZH2	-0.117062	-0.503053	1
Sirt1	0.795979	0.670051	-0.247951	1
RCC
	HDAC1	HDAC4	EZH2	Sirt1
HDAC1	1
HDAC4	0.629014	1
EZH2	-0.106701	-0.743835	1
Sirt1	0.912119	0.756366	-0.274448	1
Skin
	HDAC1	HDAC4	EZH2	Sirt1
HDAC1	1
HDAC4	0.312998	1
EZH2	0.0603644	-0.705039	1
Sirt1	0.527635	0.831911	-0.518808	1
Thyroid
	HDAC1	HDAC4	EZH2	Sirt1
HDAC1	1
HDAC4	0.541756	1
EZH2	-0.4445	-0.795775	1
Sirt1	0.718547	0.7592	-0.673044	1
